# Supplementary material for: Effect of Butadiene Rubber Crystallization on Low-Temperature Properties of Butadiene/Silicone Rubber Blends with Potential for Mars Applications
Source: Materials (Basel). 2024 Oct 2;17(19):4857. doi: 10.3390/ma17194857 (PMC11478136; doi:10.3390/ma17194857)
Supplement: Supplementary file 1 [file materials-17-04857-s001.zip]

Archive with 1 entries (1 files):
- materials-3202922-supplementary.pdf
